# Supplementary material for: Growth in achondroplasia including stature, weight, weight-for-height and head circumference from CLARITY: achondroplasia natural history study—a multi-center retrospective cohort study of achondroplasia in the US
Source: Orphanet J Rare Dis. 2021 Dec 23;16:522. doi: 10.1186/s13023-021-02141-4 (PMC8697459; doi:10.1186/s13023-021-02141-4)
Supplement: Supplementary file 2 — Additional file 2: Table S1. Male and female height, weight and head circumference mean and SD by month from birth through 20 years. [file 13023_2021_2141_MOESM2_ESM.csv]

	Sex (M=0, F = 1)	age (months)	Age interval (months)	n ht	ht mean	htsd	ht sd lower	ht sd upper	n wt	wt_mean	wt_sd	wt sd lower	wt sd upper	n ofc	ofc mean	ofc sd	ofc sd lower	ofc sd upper
1	0	0	[0,1)	560	52.76956881	3.23377953	4.781647243	2.373473992	684	4.733936651	0.763201942	1.034708966	0.787159345	392	37.17469385	2.938792112	3.526260721	3.180970254
2	0	1	[1,2)	109	53.58015776	3.224594872	4.510105656	2.649013398	128	4.941176021	0.798382198	1.010295675	0.854755651	108	39.66900888	2.813286078	3.254785034	2.958658477
3	0	2	[2,3)	124	54.38152481	3.217623214	4.260640061	2.902831405	134	5.147116834	0.831617879	0.98774529	0.917869486	114	41.765051	2.697171461	3.008853987	2.758915387
4	0	3	[3,4)	88	55.17374728	3.212769864	4.032520349	3.135637271	93	5.351782971	0.862991359	0.967022491	0.976679912	85	43.50784319	2.5901384	2.787424135	2.580782012
5	0	4	[4,5)	121	55.95690247	3.209940127	3.825016411	3.348140258	136	5.555198309	0.892585009	0.948091959	1.031365993	118	44.94240844	2.491877034	2.589452031	2.423299375
6	0	5	[5,6)	90	56.73106767	3.209039312	3.637398136	3.541049625	104	5.757386729	0.9204812	0.930918373	1.082106791	87	46.11376973	2.402077503	2.413894231	2.285508503
7	0	6	[6,7)	115	57.4963202	3.209972725	3.468935417	3.715074633	129	5.958372108	0.946762306	0.915466416	1.129081369	114	47.06695005	2.320429944	2.259707287	2.166450421
8	0	7	[7,8)	78	58.25273735	3.212645675	3.318898142	3.870924542	101	6.158178325	0.971510696	0.901700766	1.172468791	83	47.84697237	2.246624496	2.125847756	2.065166154
9	0	8	[8,9)	81	59.00039643	3.216963467	3.186556202	4.009308611	97	6.35682926	0.994808744	0.889586106	1.212448117	75	48.49885969	2.1803513	2.01127219	1.980696728
10	0	9	[9,10)	101	59.73937474	3.22283141	3.071179489	4.130936102	108	6.55434879	1.016738821	0.879087114	1.249198413	94	49.06692099	2.121300492	1.914937145	1.912083168
11	0	10	[10,11)	65	60.46974958	3.23015481	2.972037892	4.236516275	79	6.750760796	1.037383299	0.870168473	1.28289874	61	49.57687539	2.069162214	1.835799174	1.858366499
12	0	11	[11,12)	71	61.19159825	3.238838974	2.888401301	4.326758389	87	6.946089155	1.056824549	0.862794861	1.313728161	61	50.03456131	2.023626603	1.772814833	1.818587748
13	0	12	[12,13)	96	61.90499806	3.248789211	2.819539608	4.402371705	119	7.140357747	1.075144944	0.856930961	1.341865739	90	50.44484464	1.984383798	1.724940675	1.791787938
14	0	13	[13,14)	83	62.6100263	3.259910826	2.764722702	4.464065482	102	7.333590451	1.092426855	0.852541452	1.367490536	74	50.81259131	1.951123938	1.691133256	1.777008096
15	0	14	[14,15)	63	63.30676029	3.272109128	2.723220475	4.512548982	77	7.525811144	1.108752655	0.849591014	1.390781617	59	51.14266722	1.923537162	1.670349128	1.773289247
16	0	15	[15,16)	89	63.99527731	3.285289424	2.694302816	4.548531464	104	7.717043707	1.124204714	0.848044329	1.411918043	87	51.43993827	1.901313609	1.661544847	1.779672417
17	0	16	[16,17)	47	64.67565468	3.29935702	2.677239616	4.572722188	59	7.907312018	1.138865406	0.847866077	1.431078877	44	51.70927037	1.884143419	1.663676967	1.79519863
18	0	17	[17,18)	60	65.3479697	3.314217224	2.671300766	4.585830415	79	8.096639955	1.1528171	0.849020939	1.448443183	50	51.95552943	1.871716729	1.675702042	1.818908913
19	0	18	[18,19)	80	66.01229967	3.329775343	2.675756156	4.588565405	95	8.285051398	1.166142171	0.851473594	1.464190022	65	52.18318207	1.863723678	1.696576626	1.84984429
20	0	19	[19,20)	57	66.66872188	3.345936684	2.689875676	4.581636418	76	8.472570225	1.178922988	0.855188724	1.478498458	51	52.3944583	1.859854407	1.725257275	1.887045786
21	0	20	[20,21)	57	67.31731365	3.362606555	2.712929218	4.565752714	62	8.659220316	1.191241925	0.860131008	1.491547554	45	52.5908099	1.859799053	1.760700542	1.929554429
22	0	21	[21,22)	31	67.95815228	3.379690262	2.74418667	4.541623553	41	8.845025549	1.203181353	0.866265129	1.503516372	28	52.77368782	1.863247756	1.801862981	1.976411242
23	0	22	[22,23)	51	68.59131506	3.397093114	2.782917925	4.509958196	68	9.030009802	1.214823643	0.873555765	1.514583975	46	52.94454304	1.869890653	1.847701148	2.026657251
24	0	23	[23,24)	52	69.2168793	3.414720416	2.828392872	4.471465902	63	9.214196956	1.226251168	0.881967598	1.524929426	45	53.10482653	1.879417886	1.897171596	2.079333481
25	0	24	[24,25)	78	69.83492231	3.432477477	2.879881401	4.426855933	82	9.397610888	1.237546299	0.891465307	1.534731789	70	53.25598925	1.891519591	1.94923088	2.133480959
26	0	25	[25,26)	64	70.44552138	3.450269604	2.936653404	4.376837547	72	9.580275477	1.248791409	0.902013575	1.544170124	53	53.39948218	1.905885909	2.002835554	2.188140708
27	0	26	[26,27)	59	71.04875381	3.468002103	2.997978771	4.322120006	70	9.762214603	1.260068869	0.91357708	1.553423497	53	53.53674732	1.922206977	2.056942173	2.242353756
28	0	27	[27,28)	46	71.64469692	3.485580282	3.063127392	4.263412569	62	9.943452143	1.27146105	0.926120505	1.562670969	42	53.66854811	1.940172936	2.11050729	2.295161126
29	0	28	[28,29)	50	72.23342799	3.502909448	3.131369157	4.201424496	63	10.12401198	1.283050325	0.939608528	1.572091602	44	53.79450669	1.959473923	2.16248746	2.345603845
30	0	29	[29,30)	46	72.81502434	3.519894909	3.201973958	4.136865048	53	10.30391799	1.294919066	0.954005831	1.581864461	43	53.91413569	1.979800078	2.211839238	2.392722937
31	0	30	[30,31)	59	73.38956327	3.536441971	3.274211684	4.070443485	55	10.48319404	1.307149643	0.969277094	1.592168608	50	54.02694778	2.00084154	2.257519178	2.435559429
32	0	31	[31,32)	55	73.95712207	3.552455942	3.347352226	4.002869067	66	10.66186403	1.31982443	0.985386998	1.603183105	50	54.13245561	2.022288448	2.298483834	2.473154345
33	0	32	[32,33)	48	74.51777805	3.567842129	3.420665474	3.934851055	57	10.83995183	1.333025798	1.002300223	1.615087016	41	54.23017184	2.04383094	2.333689761	2.504548711
34	0	33	[33,34)	60	75.07160852	3.58250584	3.49342132	3.867098708	69	11.01748132	1.346836119	1.01998145	1.628059403	50	54.31960913	2.065159155	2.362093513	2.528783553
35	0	34	[34,35)	42	75.61869076	3.596352381	3.564889655	3.800321284	56	11.19447637	1.361337764	1.038395359	1.642279328	33	54.40028012	2.085963234	2.382651649	2.5448999
36	0	35	[35,36)	48	76.1591021	3.609320489	3.634482637	3.735114203	55	11.37096087	1.376597648	1.057516425	1.657886569	38	54.47181356	2.105993306	2.394580207	2.552185641
37	0	36	[36,37)	79	76.69291982	3.621471901	3.702135884	3.671654011	89	11.5469587	1.392625809	1.077355155	1.674876353	57	54.53496734	2.125220241	2.398049993	2.550836995
38	0	37	[37,38)	60	77.22022124	3.632896635	3.767905387	3.610020934	67	11.72249372	1.409419208	1.097930343	1.693210668	52	54.59113531	2.143665664	2.393451359	2.541259051
39	0	38	[38,39)	57	77.74108365	3.643684713	3.831847135	3.550295196	59	11.89758983	1.426974805	1.119260783	1.712851503	43	54.64171847	2.161351203	2.381174658	2.523856897
40	0	39	[39,40)	44	78.25558435	3.653926154	3.894017118	3.492557025	56	12.0722709	1.445289561	1.141365269	1.733760845	32	54.68811777	2.178298483	2.361610242	2.499035621
41	0	40	[40,41)	49	78.76380065	3.663710978	3.954471325	3.436886645	60	12.24656081	1.464360436	1.164262595	1.755900683	37	54.73173421	2.194529131	2.335148464	2.467200312
42	0	41	[41,42)	41	79.26580985	3.673129205	4.013265746	3.383364283	42	12.42048344	1.48418439	1.187971555	1.779233005	30	54.77396874	2.210064774	2.302179676	2.428756057
43	0	42	[42,43)	42	79.76168926	3.682270855	4.07045637	3.332070165	49	12.59406267	1.504758384	1.212510943	1.803719799	35	54.81622236	2.224927038	2.263094232	2.384107946
44	0	43	[43,44)	52	80.25151617	3.691225949	4.126099187	3.283084516	58	12.76732237	1.526079378	1.237899553	1.829323054	41	54.85989573	2.23913755	2.218282482	2.333661066
45	0	44	[44,45)	39	80.73536788	3.700084506	4.180250187	3.236487562	48	12.94028643	1.548144333	1.264156178	1.856004757	36	54.90619045	2.252717936	2.168134781	2.277820506
46	0	45	[45,46)	43	81.21332171	3.708936546	4.23296536	3.192359529	46	13.11297873	1.570950208	1.291299614	1.883726897	34	54.95576837	2.265689822	2.113041481	2.216991354
47	0	46	[46,47)	43	81.68545494	3.717872089	4.284300694	3.150780643	46	13.28542313	1.594493965	1.319348653	1.912451462	29	55.00920073	2.278074837	2.053392933	2.151578699
48	0	47	[47,48)	36	82.15184489	3.726981155	4.334312179	3.111831129	39	13.45764353	1.618772563	1.34832209	1.94214044	30	55.06705876	2.289894605	1.989579491	2.081987628
49	0	48	[48,49)	66	82.61256885	3.736353764	4.383055806	3.075591214	66	13.6296638	1.643782963	1.378238718	1.97275582	41	55.12991367	2.301170753	1.921991507	2.00862323
50	0	49	[49,50)	45	83.06770414	3.746079936	4.430587563	3.042141124	46	13.80150781	1.669522126	1.409117332	2.004259589	31	55.1983367	2.311924908	1.851019334	1.931890594
51	0	50	[50,51)	45	83.51732804	3.756249692	4.47696344	3.011561083	50	13.97319946	1.695987011	1.440976726	2.036613736	31	55.27289909	2.322178697	1.777053324	1.852194807
52	0	51	[51,52)	49	83.96151786	3.766953051	4.522239427	2.983931318	55	14.14476261	1.72317458	1.473835693	2.069780249	37	55.35417205	2.331953745	1.700483829	1.769940959
53	0	52	[52,53)	33	84.40035091	3.778280032	4.566471513	2.959332056	38	14.31622115	1.751081792	1.507713027	2.103721116	28	55.44232462	2.341271681	1.621701203	1.685534136
54	0	53	[53,54)	39	84.83390449	3.790320657	4.609715688	2.93784352	46	14.48759895	1.779705607	1.542627523	2.138398325	29	55.52999525	2.350154129	1.541095798	1.599379428
55	0	54	[54,55)	31	85.26225589	3.803164945	4.652027942	2.919545939	39	14.6589199	1.809042987	1.578597974	2.173773865	29	55.60313917	2.358622716	1.459057966	1.511881924
56	0	55	[55,56)	38	85.68548243	3.816902917	4.693464264	2.904519536	43	14.83020787	1.839090892	1.615643175	2.209809724	29	55.64747957	2.36669907	1.37597806	1.42344671
57	0	56	[56,57)	43	86.1036614	3.831624591	4.734080643	2.892844539	47	15.00148674	1.869846282	1.653781919	2.24646789	32	55.64873969	2.374404816	1.292246432	1.334478876
58	0	57	[57,58)	28	86.5168701	3.847419988	4.77393307	2.884601172	37	15.17278039	1.901306117	1.693033	2.283710351	19	55.59264274	2.381761581	1.208253435	1.245383509
59	0	58	[58,59)	33	86.92518584	3.864379129	4.813077534	2.879869663	39	15.3441127	1.933467357	1.733415212	2.321499095	21	55.46491194	2.388790992	1.124389421	1.156565699
60	0	59	[59,60)	43	87.32868593	3.882592033	4.851570024	2.878730236	47	15.51550755	1.966326964	1.774947349	2.359796111	23	55.25127051	2.395514676	1.041044744	1.068430533
61	0	60	[60,61)	56	87.72744765	3.902148719	4.88946653	2.881263117	61	15.68698881	1.999881898	1.817648205	2.398563386	0	NA	NA	NA	NA
62	0	61	[61,62)	36	88.12154832	3.923139209	4.926823042	2.887548533	39	15.85858037	2.034129118	1.861536575	2.43776291	0	NA	NA	NA	NA
63	0	62	[62,63)	38	88.51106524	3.945653522	4.963695549	2.897666709	43	16.0303061	2.069065585	1.906631251	2.47735667	0	NA	NA	NA	NA
64	0	63	[63,64)	55	88.8960757	3.969781678	5.000140041	2.911697871	58	16.20218989	2.10468826	1.952951028	2.517306654	0	NA	NA	NA	NA
65	0	64	[64,65)	27	89.27665702	3.995613697	5.036212507	2.929722244	30	16.37425561	2.140994103	2.000514701	2.557574851	0	NA	NA	NA	NA
66	0	65	[65,66)	29	89.65288649	4.023239599	5.071968938	2.951820055	31	16.54652714	2.177980075	2.049341062	2.598123248	0	NA	NA	NA	NA
67	0	66	[66,67)	31	90.02484142	4.052749405	5.107465322	2.97807153	35	16.71902836	2.215643135	2.099448905	2.638913834	0	NA	NA	NA	NA
68	0	67	[67,68)	31	90.3925991	4.084233133	5.142757649	3.008556894	36	16.89178314	2.253980244	2.150857026	2.679908598	0	NA	NA	NA	NA
69	0	68	[68,69)	25	90.75623685	4.117780805	5.177901908	3.043356372	33	17.06481538	2.292988363	2.203584217	2.721069527	0	NA	NA	NA	NA
70	0	69	[69,70)	40	91.11583195	4.153460328	5.212944851	3.082519498	40	17.23814894	2.332672807	2.257640059	2.762384078	0	NA	NA	NA	NA
71	0	70	[70,71)	21	91.47146173	4.191184691	5.247868487	3.125880745	27	17.4118077	2.373097433	2.312969572	2.804018162	0	NA	NA	NA	NA
72	0	71	[71,72)	32	91.82320346	4.230800633	5.282627145	3.173182624	33	17.58581555	2.414351131	2.369490173	2.846213993	0	NA	NA	NA	NA
73	0	72	[72,73)	34	92.17113447	4.272154646	5.317175047	3.224167302	39	17.76019636	2.456522886	2.427119171	2.889214077	0	NA	NA	NA	NA
74	0	73	[73,74)	27	92.51533205	4.315093221	5.351466418	3.278576942	30	17.93497402	2.499701683	2.485773879	2.933260919	0	NA	NA	NA	NA
75	0	74	[74,75)	22	92.8558735	4.359462847	5.385455482	3.336153711	24	18.11017239	2.543976505	2.545371606	2.978597023	0	NA	NA	NA	NA
76	0	75	[75,76)	23	93.19283613	4.405110015	5.419096461	3.396639773	27	18.28581536	2.589436337	2.605829664	3.025464894	0	NA	NA	NA	NA
77	0	76	[76,77)	24	93.52629724	4.451881217	5.452343578	3.459777294	33	18.46192681	2.636170164	2.667065364	3.074107036	0	NA	NA	NA	NA
78	0	77	[77,78)	26	93.85633412	4.499622943	5.485151059	3.525308438	36	18.63853062	2.684266971	2.728996017	3.124765954	0	NA	NA	NA	NA
79	0	78	[78,79)	30	94.18302409	4.548181683	5.517473125	3.592975371	33	18.81565066	2.733815741	2.791538934	3.177684154	0	NA	NA	NA	NA
80	0	79	[79,80)	26	94.50644445	4.597403929	5.549264001	3.662520258	28	18.99331082	2.78490546	2.854611425	3.233104138	0	NA	NA	NA	NA
81	0	80	[80,81)	18	94.82667249	4.64713617	5.580477909	3.733685263	25	19.17153497	2.837625112	2.918130802	3.291268413	0	NA	NA	NA	NA
82	0	81	[81,82)	23	95.14378552	4.697224898	5.611069074	3.806212553	25	19.35034699	2.892063681	2.982014376	3.352419483	0	NA	NA	NA	NA
83	0	82	[82,83)	21	95.45786084	4.747516603	5.640991719	3.879844292	23	19.52977076	2.948310152	3.046179457	3.416799852	0	NA	NA	NA	NA
84	0	83	[83,84)	26	95.76897575	4.797857776	5.670200068	3.954322646	32	19.70983017	3.00645351	3.110543357	3.484652025	0	NA	NA	NA	NA
85	0	84	[84,85)	26	96.07720756	4.848094908	5.698648343	4.029389779	27	19.89054908	3.066582738	3.175023387	3.556218507	0	NA	NA	NA	NA
86	0	85	[85,86)	18	96.38263357	4.898074489	5.726290768	4.104787856	23	20.07195138	3.128786823	3.239536857	3.631741802	0	NA	NA	NA	NA
87	0	86	[86,87)	22	96.68533108	4.947643009	5.753081568	4.180259043	27	20.25406094	3.193154747	3.304001078	3.711464416	0	NA	NA	NA	NA
88	0	87	[87,88)	26	96.9853774	4.99664696	5.778974964	4.255545506	27	20.43690165	3.259775496	3.368333363	3.795628852	0	NA	NA	NA	NA
89	0	88	[88,89)	25	97.28284981	5.044932833	5.803925182	4.330389408	24	20.62049739	3.328738054	3.43245102	3.884477615	0	NA	NA	NA	NA
90	0	89	[89,90)	15	97.57782564	5.092347117	5.827886443	4.404532915	17	20.80487202	3.400131406	3.496271363	3.978253211	0	NA	NA	NA	NA
91	0	90	[90,91)	21	97.87038217	5.138736304	5.850812973	4.477718192	20	20.99004944	3.474044536	3.5597117	4.077198143	0	NA	NA	NA	NA
92	0	91	[91,92)	13	98.16059671	5.183946884	5.872658994	4.549687405	15	21.17605352	3.550566429	3.622689344	4.181554917	0	NA	NA	NA	NA
93	0	92	[92,93)	22	98.44854657	5.227825348	5.893378729	4.620182718	25	21.36290814	3.629786068	3.685121606	4.291566037	0	NA	NA	NA	NA
94	0	93	[93,94)	21	98.73430904	5.270218187	5.912926403	4.688946297	22	21.55063717	3.71179244	3.746925795	4.407474007	0	NA	NA	NA	NA
95	0	94	[94,95)	26	99.01796144	5.310971891	5.931256238	4.755720306	30	21.73926451	3.796674528	3.808019224	4.529521333	0	NA	NA	NA	NA
96	0	95	[95,96)	13	99.29958105	5.34993295	5.948322458	4.820246912	17	21.92881401	3.884521317	3.868319204	4.657950519	0	NA	NA	NA	NA
97	0	96	[96,97)	26	99.57924518	5.386947857	5.964079288	4.882268278	30	22.11930958	3.975421791	3.927743044	4.793004069	0	NA	NA	NA	NA
98	0	97	[97,98)	25	99.85703114	5.4218631	5.978480949	4.94152657	26	22.31077507	4.069464934	3.986208057	4.934924489	0	NA	NA	NA	NA
99	0	98	[98,99)	19	100.1330162	5.454525171	5.991481666	4.997763954	23	22.50323438	4.166739733	4.043631553	5.083954283	0	NA	NA	NA	NA
100	0	99	[99,100)	15	100.4072777	5.484780561	6.003035662	5.050722594	14	22.69671138	4.26733517	4.099930844	5.240335955	0	NA	NA	NA	NA
101	0	100	[100,101)	20	100.679893	5.512475761	6.01309716	5.100144655	20	22.89122995	4.37134023	4.155023239	5.404312011	0	NA	NA	NA	NA
102	0	101	[101,102)	22	100.9509393	5.53745726	6.021620385	5.145772303	26	23.08681397	4.478843899	4.208826051	5.576124955	0	NA	NA	NA	NA
103	0	102	[102,103)	13	101.2204939	5.55957155	6.028559559	5.187347703	13	23.28348732	4.58993516	4.261256589	5.756017291	0	NA	NA	NA	NA
104	0	103	[103,104)	21	101.4886342	5.578677548	6.033873337	5.224632929	20	23.48127387	4.704690781	4.312239883	5.944199551	0	NA	NA	NA	NA
105	0	104	[104,105)	14	101.7554373	5.594816087	6.037585227	5.257681488	14	23.68019751	4.823008704	4.361813921	6.140414253	0	NA	NA	NA	NA
106	0	105	[105,106)	15	102.0209808	5.608165996	6.039767937	5.286767965	16	23.88028211	4.944651215	4.410102383	6.34404888	0	NA	NA	NA	NA
107	0	106	[106,107)	17	102.2853418	5.618909539	6.0404954	5.312172446	16	24.08155155	5.069377222	4.45723108	6.554482082	0	NA	NA	NA	NA
108	0	107	[107,108)	17	102.5485976	5.627228979	6.039841545	5.334175017	18	24.28402972	5.196945636	4.503325827	6.77109251	0	NA	NA	NA	NA
109	0	108	[108,109)	18	102.8108256	5.633306579	6.037880305	5.353055765	19	24.48774048	5.327115366	4.548512435	6.993258811	0	NA	NA	NA	NA
110	0	109	[109,110)	21	103.072103	5.637324603	6.034685613	5.369094775	21	24.69270773	5.459645322	4.592916716	7.220359637	0	NA	NA	NA	NA
111	0	110	[110,111)	16	103.3325072	5.639465316	6.030331398	5.382572134	19	24.89895534	5.594294414	4.636664484	7.451773636	0	NA	NA	NA	NA
112	0	111	[111,112)	13	103.5921154	5.63991098	6.024891593	5.393767927	13	25.10650718	5.730821551	4.679881549	7.686879458	0	NA	NA	NA	NA
113	0	112	[112,113)	15	103.851005	5.638843858	6.01844013	5.402962242	21	25.31538713	5.868985643	4.722693725	7.925055754	0	NA	NA	NA	NA
114	0	113	[113,114)	10	104.1092533	5.636446216	6.01105094	5.410435164	13	25.52561909	6.0085456	4.765226825	8.165681171	0	NA	NA	NA	NA
115	0	114	[114,115)	15	104.3669375	5.632900315	6.002797956	5.41646678	17	25.73722691	6.149260331	4.807606659	8.408134361	0	NA	NA	NA	NA
116	0	115	[115,116)	17	104.624135	5.62838842	5.993755107	5.421337176	20	25.95023449	6.290888746	4.849959042	8.651793973	0	NA	NA	NA	NA
117	0	116	[116,117)	22	104.8809231	5.623092794	5.983996327	5.425326437	23	26.1646657	6.433189754	4.892409785	8.896038655	0	NA	NA	NA	NA
118	0	117	[117,118)	16	105.137379	5.617195701	5.973595547	5.42871465	16	26.38054442	6.575922266	4.9350847	9.140247059	0	NA	NA	NA	NA
119	0	118	[118,119)	13	105.3935801	5.610879405	5.962626699	5.431781902	16	26.59789453	6.71884519	4.978109601	9.383797833	0	NA	NA	NA	NA
120	0	119	[119,120)	10	105.6496037	5.604326168	5.951163713	5.434808278	12	26.8167399	6.861717437	5.021610299	9.626069627	0	NA	NA	NA	NA
121	0	120	[120,121)	20	105.905527	5.597718255	5.939280523	5.438073865	21	27.03710442	7.004297917	5.065712607	9.86644109	0	NA	NA	NA	NA
122	0	121	[121,122)	15	106.1614274	5.591237929	5.927051059	5.441858749	16	27.25901197	7.146345538	5.110542337	10.10429087	0	NA	NA	NA	NA
123	0	122	[122,123)	12	106.4173822	5.585067454	5.914549253	5.446443016	17	27.48248642	7.287619211	5.156225301	10.33899762	0	NA	NA	NA	NA
124	0	123	[123,124)	15	106.6734687	5.579389093	5.901849037	5.452106752	16	27.70755166	7.427877845	5.202887313	10.56994	0	NA	NA	NA	NA
125	0	124	[124,125)	14	106.9297642	5.57438511	5.889024343	5.459130044	16	27.93423156	7.56688035	5.250654184	10.79649663	0	NA	NA	NA	NA
126	0	125	[125,126)	12	107.186346	5.570237768	5.876149102	5.467792977	13	28.16254999	7.704385636	5.299651727	11.01804619	0	NA	NA	NA	NA
127	0	126	[126,127)	16	107.4432913	5.567129331	5.863297245	5.478375639	18	28.39253085	7.840152612	5.350005754	11.23396731	0	NA	NA	NA	NA
128	0	127	[127,128)	10	107.7006776	5.565242063	5.850542705	5.491158114	11	28.62419801	7.973940187	5.401842078	11.44363865	0	NA	NA	NA	NA
129	0	128	[128,129)	14	107.958582	5.564758226	5.837959413	5.506420489	16	28.85757534	8.105507273	5.45528651	11.64643886	0	NA	NA	NA	NA
130	0	129	[129,130)	24	108.2170721	5.565860086	5.825621301	5.524442851	25	29.09268074	8.234612777	5.510464864	11.84174658	0	NA	NA	NA	NA
131	0	130	[130,131)	13	108.4761439	5.568729904	5.813602301	5.545505286	15	29.32948847	8.361015611	5.567502952	12.02894047	0	NA	NA	NA	NA
132	0	131	[131,132)	9	108.7357615	5.573549946	5.801976343	5.569887879	9	29.56795345	8.484474683	5.626526586	12.20739917	0	NA	NA	NA	NA
133	0	132	[132,133)	14	108.9958892	5.580502473	5.79081736	5.597870718	16	29.80803051	8.604748903	5.687661578	12.37650134	0	NA	NA	NA	NA
134	0	133	[133,134)	21	109.2564911	5.589769751	5.780199284	5.629733887	23	30.04967449	8.721597181	5.751033741	12.53562563	0	NA	NA	NA	NA
135	0	134	[134,135)	18	109.5175312	5.601534042	5.770196046	5.665757474	17	30.29284022	8.834778427	5.816768888	12.68415067	0	NA	NA	NA	NA
136	0	135	[135,136)	15	109.7789737	5.615977611	5.760881577	5.706221565	17	30.53748255	8.94405155	5.88499283	12.82145513	0	NA	NA	NA	NA
137	0	136	[136,137)	8	110.0407827	5.633282719	5.75232981	5.751406245	10	30.78355631	9.04917546	5.955831381	12.94691766	0	NA	NA	NA	NA
138	0	137	[137,138)	14	110.3029223	5.653627807	5.744613772	5.801585276	15	31.03101633	9.149912929	6.029406484	13.05992926	0	NA	NA	NA	NA
139	0	138	[138,139)	19	110.5653567	5.677037568	5.737770159	5.856778215	19	31.27981745	9.246181977	6.105684665	13.16037762	0	NA	NA	NA	NA
140	0	139	[139,140)	13	110.82805	5.703334032	5.731787775	5.916669523	14	31.52991451	9.338105272	6.184427567	13.24880518	0	NA	NA	NA	NA
141	0	140	[140,141)	8	111.0909663	5.732325381	5.726652152	5.980920768	10	31.78126235	9.425819463	6.265382839	13.3257991	0	NA	NA	NA	NA
142	0	141	[141,142)	13	111.3540697	5.763819799	5.722348821	6.049193519	15	32.03381579	9.5094612	6.348298128	13.39194655	0	NA	NA	NA	NA
143	0	142	[142,143)	11	111.6173244	5.797625467	5.718863314	6.121149343	13	32.28752969	9.589167131	6.432921082	13.44783468	0	NA	NA	NA	NA
144	0	143	[143,144)	16	111.8806944	5.833550568	5.716181163	6.196449809	16	32.54235886	9.665073906	6.518999349	13.49405067	0	NA	NA	NA	NA
145	0	144	[144,145)	9	112.144144	5.871403286	5.714287899	6.274756484	7	32.79825816	9.737318175	6.606280576	13.53118168	0	NA	NA	NA	NA
146	0	145	[145,146)	12	112.4076371	5.910991803	5.713169054	6.355730937	15	33.05518241	9.806036587	6.694512411	13.55981486	0	NA	NA	NA	NA
147	0	146	[146,147)	17	112.671138	5.952124302	5.71281016	6.439034736	16	33.31308645	9.871365791	6.783442502	13.58053739	0	NA	NA	NA	NA
148	0	147	[147,148)	16	112.9346108	5.994608965	5.713196748	6.524329449	17	33.57192512	9.933442436	6.872818497	13.59393642	0	NA	NA	NA	NA
149	0	148	[148,149)	9	113.1980195	6.038253976	5.714314351	6.611276645	10	33.83165325	9.992403172	6.962388043	13.60059912	0	NA	NA	NA	NA
150	0	149	[149,150)	15	113.4613284	6.082867518	5.716148499	6.69953789	15	34.09222569	10.04838465	7.051898788	13.60111266	0	NA	NA	NA	NA
151	0	150	[150,151)	6	113.7245015	6.128257772	5.718684725	6.788774754	9	34.35359727	10.10152351	7.14109838	13.5960642	0	NA	NA	NA	NA
152	0	151	[151,152)	8	113.9875029	6.174232922	5.72190856	6.878648804	9	34.61572281	10.15195642	7.229734467	13.58604089	0	NA	NA	NA	NA
153	0	152	[152,153)	9	114.2502968	6.220601151	5.725805536	6.96882161	10	34.87855717	10.19982001	7.317554696	13.57162991	0	NA	NA	NA	NA
154	0	153	[153,154)	15	114.5128473	6.267170641	5.730361185	7.058954737	17	35.14205517	10.24525094	7.404306715	13.55341841	0	NA	NA	NA	NA
155	0	154	[154,155)	6	114.7751185	6.313749575	5.735561038	7.148709756	10	35.40617166	10.28838585	7.489738172	13.53199357	0	NA	NA	NA	NA
156	0	155	[155,156)	15	115.0370746	6.360146137	5.741390627	7.237748234	15	35.67086147	10.3293614	7.573596714	13.50794254	0	NA	NA	NA	NA
157	0	156	[156,157)	8	115.2986796	6.406168508	5.747835484	7.325731738	10	35.93607943	10.36831424	7.65562999	13.48185249	0	NA	NA	NA	NA
158	0	157	[157,158)	9	115.5598978	6.451624871	5.75488114	7.412321838	9	36.20178038	10.40538101	7.735585647	13.45431058	0	NA	NA	NA	NA
159	0	158	[158,159)	9	115.8206931	6.49632341	5.762513127	7.497180101	10	36.46791916	10.44069837	7.813211333	13.42590398	0	NA	NA	NA	NA
160	0	159	[159,160)	10	116.0810298	6.540072307	5.770716976	7.579968096	10	36.7344506	10.47440296	7.888254695	13.39721984	0	NA	NA	NA	NA
161	0	160	[160,161)	12	116.3408719	6.582679745	5.779478221	7.66034739	14	37.00132955	10.50663143	7.960463382	13.36884534	0	NA	NA	NA	NA
162	0	161	[161,162)	7	116.6001836	6.623953906	5.788782391	7.737979552	8	37.26851083	10.53752043	8.02958504	13.34136763	0	NA	NA	NA	NA
163	0	162	[162,163)	11	116.858929	6.663702974	5.798615019	7.81252615	15	37.53594928	10.56720662	8.095367319	13.31537388	0	NA	NA	NA	NA
164	0	163	[163,164)	8	117.1170722	6.701735131	5.808961637	7.883648751	9	37.80359975	10.59582663	8.157557865	13.29145125	0	NA	NA	NA	NA
165	0	164	[164,165)	11	117.3745774	6.73785856	5.819807776	7.951008925	12	38.07141706	10.62351712	8.215904326	13.27018691	0	NA	NA	NA	NA
166	0	165	[165,166)	7	117.6314087	6.771881444	5.831138968	8.014268239	7	38.33935605	10.65041475	8.27015435	13.25216802	0	NA	NA	NA	NA
167	0	166	[166,167)	9	117.8875301	6.803611966	5.842940744	8.073088261	9	38.60737156	10.67665615	8.320055585	13.23798174	0	NA	NA	NA	NA
168	0	167	[167,168)	13	118.1429058	6.832858307	5.855198637	8.127130559	15	38.87541843	10.70237798	8.365355679	13.22821524	0	NA	NA	NA	NA
169	0	168	[168,169)	5	118.3975	6.859428652	5.867898178	8.176056702	5	39.14345148	10.72771689	8.405802278	13.22345568	0	NA	NA	NA	NA
170	0	169	[169,170)	12	118.6512768	6.883131183	5.881024898	8.219528258	12	39.41142557	10.75280952	8.441143032	13.22429022	0	NA	NA	NA	NA
171	0	170	[170,171)	12	118.9042002	6.903774083	5.89456433	8.257206794	13	39.67929552	10.77779253	8.471125587	13.23130602	0	NA	NA	NA	NA
172	0	171	[171,172)	9	119.1562344	6.921165869	5.90850201	8.288754415	11	39.94701617	10.80280238	8.495498198	13.24508931	0	NA	NA	NA	NA
173	0	172	[172,173)	6	119.4073436	6.935203894	5.922824897	8.313975241	6	40.21454235	10.82792607	8.514169601	13.26597287	0	NA	NA	NA	NA
174	0	173	[173,174)	8	119.6574918	6.945993256	5.937523272	8.33300551	8	40.48182891	10.85313498	8.527423836	13.29369693	0	NA	NA	NA	NA
175	0	174	[174,175)	9	119.9066432	6.953668701	5.952587892	8.346028856	8	40.74883067	10.87838394	8.535598509	13.32791712	0	NA	NA	NA	NA
176	0	175	[175,176)	7	120.1547618	6.958364978	5.968009512	8.353228918	8	41.01550248	10.90362783	8.539031224	13.36828908	0	NA	NA	NA	NA
177	0	176	[176,177)	7	120.4018119	6.960216833	5.983778888	8.354789333	8	41.28179918	10.92882149	8.538059586	13.41446844	0	NA	NA	NA	NA
178	0	177	[177,178)	7	120.6477575	6.959359013	5.999886777	8.350893737	8	41.54767559	10.95391978	8.533021199	13.46611085	0	NA	NA	NA	NA
179	0	178	[178,179)	7	120.8925628	6.955926268	6.016323934	8.341725767	9	41.81308655	10.97887756	8.524253669	13.52287193	0	NA	NA	NA	NA
180	0	179	[179,180)	6	121.1361919	6.950053342	6.033081116	8.32746906	9	42.07798691	11.00364967	8.512094599	13.58440733	0	NA	NA	NA	NA
181	0	180	[180,181)	7	121.3786089	6.941874986	6.050149078	8.308307253	7	42.34233149	11.02819098	8.496881594	13.65037268	0	NA	NA	NA	NA
182	0	181	[181,182)	3	121.6197779	6.931525944	6.067518577	8.284423983	3	42.60607514	11.05245633	8.47895226	13.72042361	0	NA	NA	NA	NA
183	0	182	[182,183)	5	121.859663	6.919140966	6.085180369	8.256002886	6	42.86917269	11.07640059	8.458644201	13.79421577	0	NA	NA	NA	NA
184	0	183	[183,184)	8	122.0982285	6.904854797	6.103125209	8.223227601	8	43.13157897	11.09997861	8.436295022	13.8714048	0	NA	NA	NA	NA
185	0	184	[184,185)	3	122.3354383	6.888802187	6.121343854	8.186281763	3	43.39324882	11.12314525	8.412242327	13.95164632	0	NA	NA	NA	NA
186	0	185	[185,186)	8	122.5712566	6.871117882	6.13982706	8.14534901	8	43.65413709	11.14585535	8.386823722	14.03459597	0	NA	NA	NA	NA
187	0	186	[186,187)	6	122.8056476	6.851936629	6.158565582	8.100612978	6	43.91419859	11.16806377	8.36037681	14.1199094	0	NA	NA	NA	NA
188	0	187	[187,188)	11	123.0385754	6.831393176	6.177550178	8.052257304	13	44.17338818	11.18972538	8.333239196	14.20724224	0	NA	NA	NA	NA
189	0	188	[188,189)	4	123.270004	6.809622271	6.196771602	8.000465626	7	44.43166069	11.21079501	8.305748486	14.29625011	0	NA	NA	NA	NA
190	0	189	[189,190)	11	123.4998977	6.78675866	6.216220611	7.94542158	12	44.68897095	11.23122754	8.278242284	14.38658867	0	NA	NA	NA	NA
191	0	190	[190,191)	5	123.7282205	6.762937092	6.235887961	7.887308803	6	44.9452738	11.25097781	8.251058194	14.47791355	0	NA	NA	NA	NA
192	0	191	[191,192)	8	123.9549365	6.738292313	6.255764407	7.826310932	10	45.20052408	11.27000068	8.224533822	14.56988038	0	NA	NA	NA	NA
193	0	192	[192,193)	6	124.1800099	6.712959071	6.275840707	7.762611604	7	45.45467662	11.288251	8.199006772	14.66214481	0	NA	NA	NA	NA
194	0	193	[193,194)	6	124.4034049	6.687072114	6.296107616	7.696394456	8	45.70768626	11.30568363	8.174814649	14.75436246	0	NA	NA	NA	NA
195	0	194	[194,195)	7	124.6250854	6.660766188	6.31655589	7.627843124	5	45.95950783	11.32225342	8.152295057	14.84618897	0	NA	NA	NA	NA
196	0	195	[195,196)	3	124.8450157	6.634176041	6.337176284	7.557141247	3	46.21009618	11.33791523	8.131785602	14.93727999	0	NA	NA	NA	NA
197	0	196	[196,197)	3	125.0631598	6.607436421	6.357959556	7.484472459	3	46.45940613	11.35262392	8.113623887	15.02729114	0	NA	NA	NA	NA
198	0	197	[197,198)	6	125.279482	6.580682075	6.378896461	7.4100204	6	46.70739253	11.36633434	8.098147518	15.11587806	0	NA	NA	NA	NA
199	0	198	[198,199)	3	125.4939462	6.554047751	6.399977756	7.333968704	3	46.95401021	11.37900133	8.0856941	15.2026964	0	NA	NA	NA	NA
200	0	199	[199,200)	6	125.7065167	6.527668195	6.421194195	7.25650101	9	47.19921401	11.39057977	8.076601236	15.28740179	0	NA	NA	NA	NA
201	0	200	[200,201)	8	125.9171576	6.501678156	6.442536536	7.177800954	10	47.44295876	11.4010245	8.071206532	15.36964985	0	NA	NA	NA	NA
202	0	201	[201,202)	5	126.1258329	6.47621238	6.463995533	7.098052174	6	47.6851993	11.41029038	8.069847593	15.44909624	0	NA	NA	NA	NA
203	0	202	[202,203)	3	126.3325068	6.451405615	6.485561945	7.017438305	4	47.92589046	11.41833226	8.072862023	15.52539659	0	NA	NA	NA	NA
204	0	203	[203,204)	6	126.5371435	6.427392608	6.507226525	6.936142985	6	48.16498709	11.425105	8.080587427	15.59820653	0	NA	NA	NA	NA
205	0	204	[204,205)	7	126.739707	6.404308108	6.528980031	6.854349851	7	48.40244402	11.43056345	8.093361409	15.6671817	0	NA	NA	NA	NA
206	0	205	[205,206)	6	126.9401615	6.38228686	6.550813218	6.77224254	6	48.63821608	11.43466248	8.111521575	15.73197774	0	NA	NA	NA	NA
207	0	206	[206,207)	8	127.1384711	6.361467722	6.572773139	6.69006419	10	48.87225811	11.437328	8.135345294	15.7922693	0	NA	NA	NA	NA
208	0	207	[207,208)	5	127.3345998	6.342007414	6.595151665	6.608316699	5	49.10452495	11.43836017	8.164847991	15.84781377	0	NA	NA	NA	NA
209	0	208	[208,209)	6	127.528512	6.324067515	6.618307205	6.527572288	7	49.33497144	11.43752496	8.199973897	15.898391	0	NA	NA	NA	NA
210	0	209	[209,210)	5	127.7201716	6.307809601	6.642598166	6.448403181	5	49.5635524	11.43458834	8.240667246	15.94378087	0	NA	NA	NA	NA
211	0	210	[210,211)	5	127.9095427	6.29339525	6.668382958	6.3713816	7	49.79022269	11.42931627	8.286872269	15.98376323	0	NA	NA	NA	NA
212	0	211	[211,212)	3	128.0965896	6.28098604	6.696019989	6.297079768	5	50.01493712	11.42147472	8.338533199	16.01811794	0	NA	NA	NA	NA
213	0	212	[212,213)	5	128.2812763	6.270743547	6.725867669	6.226069908	8	50.23765055	11.41082965	8.395594266	16.04662487	0	NA	NA	NA	NA
214	0	213	[213,214)	6	128.463567	6.26282935	6.758284405	6.158924243	7	50.4583178	11.39714704	8.457999704	16.06906387	0	NA	NA	NA	NA
215	0	214	[214,215)	5	128.6434257	6.257405026	6.793628607	6.096214996	5	50.67689371	11.38019284	8.525693744	16.08521482	0	NA	NA	NA	NA
216	0	215	[215,216)	7	128.8208166	6.254632152	6.832258683	6.038514389	7	50.89333312	11.35973303	8.598620619	16.09485757	0	NA	NA	NA	NA
217	0	216	[216,217)	4	128.9957039	6.254672306	6.874533042	5.986394646	6	51.10759086	11.33553358	8.676724559	16.09777198	0	NA	NA	NA	NA
218	0	217	[217,218)	6	129.1680515	6.257687065	6.920810093	5.94042799	6	51.31962178	11.30736044	8.759949798	16.09373793	0	NA	NA	NA	NA
219	0	218	[218,219)	4	129.3378238	6.263838007	6.971448244	5.901186642	5	51.5293807	11.27497959	8.848240567	16.08253526	0	NA	NA	NA	NA
220	0	219	[219,220)	3	129.5049847	6.273286709	7.026805905	5.869242827	4	51.73682246	11.23815699	8.941541098	16.06394384	0	NA	NA	NA	NA
221	0	220	[220,221)	4	129.6694985	6.286194749	7.087241483	5.845168767	4	51.94190191	11.19665861	9.039795624	16.03774354	0	NA	NA	NA	NA
222	0	221	[221,222)	3	129.8313291	6.302723703	7.153113388	5.829536685	4	52.14457387	11.15025041	9.142948376	16.00371421	0	NA	NA	NA	NA
223	0	222	[222,223)	7	129.9904409	6.32303515	7.224780029	5.822918803	7	52.34479319	11.09869837	9.250943586	15.96163572	0	NA	NA	NA	NA
224	0	223	[223,224)	2	130.1467978	6.347290668	7.302599814	5.825887346	2	52.54251469	11.04176845	9.363725486	15.91128793	0	NA	NA	NA	NA
225	0	224	[224,225)	4	130.300364	6.375651832	7.386931152	5.839014534	4	52.73769322	10.97922661	9.481238309	15.8524507	0	NA	NA	NA	NA
226	0	225	[225,226)	5	130.4511036	6.408280221	7.478132451	5.862872592	4	52.93028361	10.91083883	9.603426286	15.7849039	0	NA	NA	NA	NA
227	0	226	[226,227)	3	130.5989808	6.445337413	7.576562121	5.898033743	4	53.1202407	10.83637107	9.730233649	15.70842739	0	NA	NA	NA	NA
228	0	227	[227,228)	1	130.7439596	6.486984985	7.68257857	5.945070208	2	53.30751932	10.75558929	9.86160463	15.62280102	0	NA	NA	NA	NA
229	0	228	[228,229)	2	130.8860042	6.533384513	7.796540207	6.004554212	2	53.49207431	10.66825947	9.997483461	15.52780467	0	NA	NA	NA	NA
230	0	229	[229,230)	6	131.0250788	6.584697577	7.91880544	6.077057977	6	53.67386051	10.57414757	10.13781437	15.42321819	0	NA	NA	NA	NA
231	0	230	[230,231)	1	131.1611473	6.641085752	8.049732678	6.163153725	1	53.85283275	10.47301955	10.2825416	15.30882144	0	NA	NA	NA	NA
232	0	231	[231,232)	3	131.2941741	6.702710617	8.189680331	6.26341368	3	54.02894587	10.36464138	10.43160938	15.18439429	0	NA	NA	NA	NA
233	0	232	[232,233)	1	131.4241231	6.769733749	8.339006807	6.378410065	1	54.20215471	10.24877904	10.58496193	15.04971661	0	NA	NA	NA	NA
234	0	233	[233,234)	1	131.5509585	6.842316726	8.498070514	6.508715102	2	54.3724141	10.12519848	10.74254349	14.90456824	0	NA	NA	NA	NA
235	0	234	[234,235)	2	131.6746444	6.920621125	8.667229861	6.654901014	2	54.53967887	9.993665681	10.9042983	14.74872906	0	NA	NA	NA	NA
236	0	235	[235,236)	2	131.795145	7.004808523	8.846843257	6.817540024	2	54.70390388	9.853946598	11.07017058	14.58197893	0	NA	NA	NA	NA
237	0	236	[236,237)	1	131.9124243	7.095040498	9.037269111	6.997204356	1	54.86504394	9.705807202	11.24010456	14.4040977	0	NA	NA	NA	NA
238	0	237	[237,238)	5	132.0264466	7.191478627	9.238865832	7.194466231	5	55.0230539	9.549013459	11.41404448	14.21486525	0	NA	NA	NA	NA
239	0	238	[238,239)	2	132.1371758	7.294284488	9.451991827	7.409897873	3	55.17788859	9.383331337	11.59193458	14.01406143	0	NA	NA	NA	NA
240	0	239	[239,240)	0	132.2445762	7.403619658	9.677005507	7.644071505	0	55.32950286	9.208526802	11.77371907	13.8014661	0	NA	NA	NA	NA
241	1	0	[0,1)	515	51.49574815	3.04069965	4.361335751	2.391527404	611	4.251220579	0.714829073	0.841383088	0.604473324	336	36.44466704	3.042624442	3.007194403	2.921222636
242	1	1	[1,2)	111	52.35724648	3.070105153	4.167938822	2.663851615	129	4.482615816	0.732161842	0.838316594	0.668735808	101	38.77139718	3.068755981	2.798787826	2.720547223
243	1	2	[2,3)	107	53.20768874	3.09954353	3.990862144	2.915135157	121	4.711615312	0.749894738	0.836230928	0.72987999	106	40.7521921	3.094759292	2.613683917	2.541786062
244	1	3	[3,4)	81	54.04717521	3.129004813	3.829579626	3.146129515	93	4.938260136	0.768011349	0.835116822	0.788001958	74	42.42439236	3.120657043	2.450858975	2.383981374
245	1	4	[4,5)	103	54.87580619	3.158479035	3.683565176	3.357586176	114	5.162591356	0.786495264	0.834965012	0.843197803	102	43.82533851	3.1464719	2.309289298	2.246175377
246	1	5	[5,6)	75	55.69368196	3.187956228	3.552292702	3.550256629	76	5.384650039	0.805330074	0.835766231	0.895563611	72	44.9923711	3.172226532	2.187951183	2.127410291
247	1	6	[6,7)	125	56.5009028	3.217426426	3.435236111	3.72489236	130	5.604477254	0.824499367	0.837511212	0.945195471	112	45.96283067	3.197943604	2.085820928	2.026728336
248	1	7	[7,8)	73	57.29756902	3.24687966	3.331869313	3.882244855	78	5.822114069	0.843986733	0.840190689	0.992189472	71	46.77405778	3.223645785	2.001874833	1.943171731
249	1	8	[8,9)	71	58.08378088	3.276305962	3.241666215	4.023065603	83	6.037601551	0.863775762	0.843795396	1.036641703	71	47.46339298	3.249355742	1.935089193	1.875782697
250	1	9	[9,10)	90	58.85963869	3.305695367	3.164100725	4.14810609	100	6.25098077	0.883850042	0.848316067	1.078648252	82	48.06760796	3.275096141	1.884440309	1.823603452
251	1	10	[10,11)	67	59.62524273	3.335037905	3.098646751	4.258117803	85	6.462292792	0.904193164	0.853743434	1.118305207	71	48.60866341	3.300889651	1.848904477	1.785676217
252	1	11	[11,12)	59	60.38069329	3.364323611	3.044778202	4.353852229	66	6.671578686	0.924788716	0.860068232	1.155708658	55	49.09268063	3.326758938	1.827457996	1.76104321
253	1	12	[12,13)	89	61.12609065	3.393542515	3.001968984	4.436060856	91	6.87887952	0.945620289	0.867281195	1.190954692	84	49.52500605	3.35272667	1.819077164	1.748746652
254	1	13	[13,14)	55	61.86153511	3.422684651	2.969693008	4.50549517	61	7.084236362	0.966671472	0.875373056	1.224139398	47	49.91098613	3.378815514	1.822738278	1.747828762
255	1	14	[14,15)	57	62.58712695	3.451740051	2.947424179	4.562906659	66	7.28769028	0.987925853	0.884334549	1.255358866	54	50.25596734	3.405048138	1.837417637	1.75733176
256	1	15	[15,16)	78	63.30296646	3.480698748	2.934636408	4.609046809	86	7.489282342	1.009367023	0.894156407	1.284709182	74	50.56529611	3.431447207	1.862091539	1.776297866
257	1	16	[16,17)	49	64.00915393	3.509550775	2.930803601	4.644667108	60	7.689053615	1.030978571	0.904829365	1.312286437	50	50.84431892	3.458035391	1.895736281	1.803769298
258	1	17	[17,18)	42	64.70578965	3.538286163	2.935399666	4.670519042	49	7.887045169	1.052744087	0.916344155	1.338186718	39	51.0983822	3.484835355	1.937328162	1.838788277
259	1	18	[18,19)	59	65.3929739	3.566894946	2.947898512	4.687354099	75	8.083298071	1.074647159	0.928691512	1.362506114	56	51.33228941	3.511869768	1.98584348	1.880397022
260	1	19	[19,20)	59	66.07080698	3.595367156	2.967774048	4.695923766	67	8.277853389	1.096671377	0.941862169	1.385340713	52	51.54780241	3.539161296	2.040258533	1.927637753
261	1	20	[20,21)	42	66.73938916	3.623692825	2.99450018	4.69697953	52	8.47075219	1.118800331	0.95584686	1.406786605	33	51.74562466	3.566732606	2.099549619	1.97955269
262	1	21	[21,22)	32	67.39882074	3.651861986	3.027550817	4.691272878	38	8.662035544	1.141017611	0.970636318	1.426939877	31	51.92645858	3.594606367	2.162693036	2.035184052
263	1	22	[22,23)	44	68.04920201	3.679864672	3.066399867	4.679555297	51	8.851744518	1.163306804	0.986221278	1.445896619	40	52.09100655	3.622805245	2.228665082	2.093574058
264	1	23	[23,24)	39	68.69063325	3.707690915	3.110521238	4.662578273	42	9.03992018	1.185651502	1.002592472	1.463752918	38	52.23997098	3.651351908	2.296442054	2.153764929
265	1	24	[24,25)	83	69.32321476	3.735330747	3.159388838	4.641093295	88	9.226603599	1.208035294	1.019740635	1.480604863	69	52.37405426	3.680269023	2.365000251	2.214798884
266	1	25	[25,26)	54	69.94704681	3.762774202	3.212476576	4.61585185	65	9.411835841	1.230441768	1.037656501	1.496548544	44	52.49395881	3.709579256	2.433315972	2.275718142
267	1	26	[26,27)	48	70.56222971	3.790011312	3.269258359	4.587605423	49	9.595657976	1.252854514	1.056330802	1.511680048	38	52.60039397	3.739305276	2.500365513	2.335564923
268	1	27	[27,28)	53	71.16886373	3.817032108	3.329208095	4.557105503	61	9.77811107	1.275257123	1.075754273	1.526095463	39	52.69459461	3.769469749	2.565125173	2.393381447
269	1	28	[28,29)	48	71.76704917	3.843826625	3.391799693	4.525103576	59	9.959236193	1.297633182	1.095917647	1.53989088	42	52.77867958	3.800095343	2.626571251	2.448209934
270	1	29	[29,30)	37	72.3568863	3.870384894	3.45650706	4.49235113	43	10.13907441	1.319966282	1.116811658	1.553162385	33	52.85485247	3.831204725	2.683680043	2.499092603
271	1	30	[30,31)	46	72.93847543	3.896696947	3.522804105	4.459599651	59	10.3176668	1.342240012	1.13842704	1.566006068	41	52.92531692	3.862820563	2.735427848	2.545071673
272	1	31	[31,32)	48	73.51191684	3.922752818	3.590164735	4.427600626	50	10.49505441	1.364437962	1.160754526	1.578518017	38	52.99227653	3.894965522	2.780790965	2.585189365
273	1	32	[32,33)	40	74.07731081	3.94854254	3.65806286	4.397105544	50	10.67127833	1.386543721	1.18378485	1.590794321	36	53.05793491	3.927662272	2.81874569	2.618487897
274	1	33	[33,34)	33	74.63475764	3.974056143	3.725972386	4.36886589	38	10.84637961	1.408540878	1.207508746	1.602931068	26	53.12449568	3.960933479	2.848268323	2.64400949
275	1	34	[34,35)	42	75.18435761	3.999283662	3.793367223	4.343633149	47	11.02039933	1.430413023	1.231916947	1.615024346	36	53.19416246	3.99480181	2.868335166	2.660796368
276	1	35	[35,36)	46	75.72621101	4.024218452	3.859811248	4.321997535	54	11.19337856	1.452150803	1.256997697	1.62715967	38	53.26889924	4.029276986	2.878192368	2.668142968
277	1	36	[36,37)	62	76.26041813	4.048866101	3.925199369	4.303955866	72	11.36535836	1.473770836	1.28273008	1.639383644	39	53.34833925	4.06432109	2.878078994	2.666271757
278	1	37	[37,38)	42	76.78707926	4.073235008	3.989502618	4.289368507	48	11.53637979	1.49529571	1.309091072	1.651733923	30	53.430803	4.099885255	2.868462428	2.655618604
279	1	38	[38,39)	30	77.30629468	4.097333573	4.052692025	4.278095823	37	11.70648394	1.516748013	1.336057649	1.664248166	24	53.51459629	4.135920608	2.849810054	2.636619375
280	1	39	[39,40)	30	77.81816468	4.121170195	4.11473862	4.26999818	38	11.87571186	1.538150335	1.363606788	1.676964029	25	53.59802492	4.172378282	2.822589253	2.609709937
281	1	40	[40,41)	39	78.32278956	4.144753274	4.175613435	4.264935943	43	12.04410463	1.559525264	1.391715466	1.689919168	33	53.67939471	4.209209406	2.787267411	2.575326159
282	1	41	[41,42)	51	78.82026959	4.168091209	4.235287499	4.262769478	54	12.21170331	1.580895389	1.42036066	1.703151241	41	53.75701145	4.246365111	2.744311911	2.533903906
283	1	42	[42,43)	39	79.31070507	4.191192399	4.293731844	4.26335915	41	12.37854897	1.602283298	1.449519345	1.716697904	27	53.82918096	4.283796526	2.694190136	2.485879046
284	1	43	[43,44)	43	79.79419628	4.214065245	4.350917499	4.266565325	48	12.54468268	1.62371158	1.479168499	1.730596814	32	53.89421044	4.321454783	2.63736947	2.431687446
285	1	44	[44,45)	35	80.27084352	4.236718145	4.406815495	4.272248369	42	12.71014551	1.645202824	1.509285098	1.744885628	27	53.95129882	4.359291011	2.574317296	2.371764974
286	1	45	[45,46)	31	80.74074706	4.259159499	4.461396864	4.280268646	36	12.87497852	1.666779618	1.539846118	1.759602003	22	54.00206315	4.397256341	2.505500999	2.306547496
287	1	46	[46,47)	29	81.20400721	4.281397706	4.514632635	4.290486523	38	13.03922278	1.688464552	1.570828537	1.774783596	25	54.04852643	4.435301903	2.43138796	2.23647088
288	1	47	[47,48)	45	81.66072424	4.303441167	4.566493838	4.302762364	48	13.20291936	1.710280213	1.602209331	1.790468063	33	54.09271169	4.473378827	2.352445565	2.161970993
289	1	48	[48,49)	57	82.11099844	4.32529828	4.616951506	4.316956536	66	13.36610933	1.732249191	1.633965476	1.806693061	37	54.13664191	4.511438244	2.269141196	2.083483702
290	1	49	[49,50)	39	82.55493011	4.346977446	4.665976667	4.332929404	43	13.52883376	1.754394074	1.666073949	1.823496247	28	54.1823401	4.549431284	2.181942237	2.001444874
291	1	50	[50,51)	41	82.99261953	4.368487062	4.713540353	4.350541333	48	13.69113372	1.776737451	1.698511727	1.840915278	24	54.23182927	4.587309077	2.091316072	1.916290377
292	1	51	[51,52)	41	83.42416699	4.38983553	4.759613595	4.369652689	50	13.85305026	1.79930191	1.731255787	1.85898781	30	54.28713241	4.625022754	1.997730084	1.828456078
293	1	52	[52,53)	26	83.84967277	4.411031248	4.804167422	4.390123838	34	14.01462447	1.82211004	1.764283104	1.877751501	18	54.35006657	4.662523445	1.901651657	1.738377843
294	1	53	[53,54)	39	84.26923717	4.432082616	4.847172866	4.411815144	46	14.17589741	1.845184431	1.797570655	1.897244007	32	54.41859219	4.699762279	1.803548174	1.64649154
295	1	54	[54,55)	36	84.68296048	4.452998034	4.888600956	4.434586974	41	14.33691014	1.86854767	1.831095417	1.917502985	28	54.48724711	4.736690389	1.703887018	1.553233037
296	1	55	[55,56)	36	85.09094297	4.4737859	4.928422724	4.458299693	41	14.49770374	1.892222346	1.864834368	1.938566093	29	54.55045033	4.773258903	1.603135574	1.4590382
297	1	56	[56,57)	38	85.49328494	4.494454615	4.9666092	4.482813666	43	14.65831927	1.916231048	1.898764482	1.960470985	22	54.60262088	4.809418952	1.501761225	1.364342897
298	1	57	[57,58)	28	85.89008668	4.515012578	5.003131414	4.50798926	30	14.8187978	1.940596365	1.932862737	1.983255321	22	54.63817777	4.845121666	1.400231354	1.269582994
299	1	58	[58,59)	31	86.28144847	4.535468188	5.037960397	4.533686838	37	14.9791804	1.965340885	1.967106109	2.006956755	24	54.65154001	4.880318176	1.299013345	1.175194359
300	1	59	[59,60)	38	86.6674706	4.555829844	5.071067181	4.559766768	36	15.13950813	1.990487197	2.001471576	2.031612946	29	54.63712663	4.914959613	1.198574582	1.08161286
301	1	60	[60,61)	51	87.04825337	4.576105948	5.102422794	4.586089414	57	15.29982207	2.016057889	2.035936113	2.05726155	0	NA	NA	NA	NA
302	1	61	[61,62)	39	87.42389705	4.596304897	5.131998268	4.612515143	39	15.46016329	2.042075551	2.070476697	2.083940223	0	NA	NA	NA	NA
303	1	62	[62,63)	30	87.79450194	4.616435091	5.159764634	4.638904318	34	15.62057285	2.068562771	2.105070305	2.111686623	0	NA	NA	NA	NA
304	1	63	[63,64)	34	88.16016833	4.63650493	5.185692921	4.665117307	44	15.78109181	2.095542137	2.139693913	2.140538407	0	NA	NA	NA	NA
305	1	64	[64,65)	24	88.52099649	4.656522813	5.209754161	4.691014474	26	15.94176125	2.123036239	2.174324498	2.170533231	0	NA	NA	NA	NA
306	1	65	[65,66)	28	88.87708673	4.676497141	5.231919384	4.716456186	31	16.10262224	2.151067665	2.208939037	2.201708751	0	NA	NA	NA	NA
307	1	66	[66,67)	37	89.22853933	4.696436311	5.25215962	4.741302807	42	16.26371584	2.179659003	2.243514506	2.234102626	0	NA	NA	NA	NA
308	1	67	[67,68)	28	89.57545457	4.716348724	5.270445901	4.765414703	29	16.42508312	2.208832843	2.278027881	2.267752511	0	NA	NA	NA	NA
309	1	68	[68,69)	30	89.91793275	4.736242779	5.286749256	4.788652239	32	16.58676515	2.238611773	2.31245614	2.302696063	0	NA	NA	NA	NA
310	1	69	[69,70)	19	90.25607415	4.756127708	5.301056136	4.810895742	22	16.748803	2.269022319	2.3467854	2.338970862	0	NA	NA	NA	NA
311	1	70	[70,71)	22	90.58997906	4.776018569	5.313461029	4.83216538	27	16.91123773	2.300118595	2.381065824	2.376613938	0	NA	NA	NA	NA
312	1	71	[71,72)	33	90.91974778	4.795932915	5.324104623	4.852541125	35	17.07411041	2.331966511	2.415374963	2.41566209	0	NA	NA	NA	NA
313	1	72	[72,73)	38	91.24548057	4.815888306	5.333127779	4.872103174	41	17.23746212	2.364632022	2.44979047	2.456152112	0	NA	NA	NA	NA
314	1	73	[73,74)	31	91.56727774	4.835902302	5.340671359	4.890931723	38	17.40133392	2.398181083	2.48439	2.498120803	0	NA	NA	NA	NA
315	1	74	[74,75)	36	91.88523958	4.855992465	5.346876224	4.909106968	40	17.56576687	2.432679648	2.519251205	2.541604958	0	NA	NA	NA	NA
316	1	75	[75,76)	31	92.19946636	4.876176355	5.351883235	4.926709106	37	17.73080205	2.468193674	2.554451741	2.586641374	0	NA	NA	NA	NA
317	1	76	[76,77)	22	92.51005839	4.896471533	5.355833254	4.943818333	31	17.89648052	2.504789114	2.590069261	2.633266847	0	NA	NA	NA	NA
318	1	77	[77,78)	16	92.81711594	4.91689556	5.358867142	4.960514845	21	18.06284335	2.542531924	2.626181418	2.681518175	0	NA	NA	NA	NA
319	1	78	[78,79)	17	93.1207393	4.937465996	5.361125761	4.97687884	18	18.22993161	2.581488058	2.662865866	2.731432153	0	NA	NA	NA	NA
320	1	79	[79,80)	17	93.42102877	4.958200404	5.362749972	4.992990513	20	18.39778637	2.621723472	2.70020026	2.783045577	0	NA	NA	NA	NA
321	1	80	[80,81)	21	93.71808463	4.979116342	5.363880638	5.00893006	25	18.5664487	2.66330412	2.738262252	2.836395245	0	NA	NA	NA	NA
322	1	81	[81,82)	22	94.01200717	5.000231372	5.364658618	5.024777679	26	18.73595966	2.706295957	2.777129497	2.891517953	0	NA	NA	NA	NA
323	1	82	[82,83)	25	94.30289667	5.021563056	5.365224775	5.040613566	28	18.90636031	2.750764939	2.816879649	2.948450498	0	NA	NA	NA	NA
324	1	83	[83,84)	18	94.59085343	5.043128953	5.36571997	5.056517916	19	19.07769174	2.796777019	2.857590361	3.007229675	0	NA	NA	NA	NA
325	1	84	[84,85)	36	94.87597773	5.064946624	5.366285065	5.072570927	39	19.24999501	2.844398154	2.899339287	3.067892282	0	NA	NA	NA	NA
326	1	85	[85,86)	27	95.15836986	5.08703363	5.367060921	5.088852795	30	19.42331118	2.893694297	2.942204081	3.130475114	0	NA	NA	NA	NA
327	1	86	[86,87)	24	95.43813011	5.109407533	5.3681884	5.105443716	30	19.59768133	2.944731404	2.986262396	3.195014969	0	NA	NA	NA	NA
328	1	87	[87,88)	15	95.71535877	5.132085892	5.369808362	5.122423887	18	19.77314651	2.99757543	3.031591887	3.261548643	0	NA	NA	NA	NA
329	1	88	[88,89)	15	95.99015612	5.155086269	5.372061671	5.139873505	18	19.94974781	3.05229233	3.078270207	3.330112932	0	NA	NA	NA	NA
330	1	89	[89,90)	16	96.26262246	5.178426224	5.375089186	5.157872764	22	20.12752628	3.108948058	3.126375011	3.400744633	0	NA	NA	NA	NA
331	1	90	[90,91)	21	96.53285806	5.202123319	5.379031769	5.176501863	23	20.306523	3.167608569	3.175983951	3.473480543	0	NA	NA	NA	NA
332	1	91	[91,92)	19	96.80096323	5.226195113	5.384030282	5.195840997	26	20.48677904	3.228339819	3.227174681	3.548357457	0	NA	NA	NA	NA
333	1	92	[92,93)	16	97.06703824	5.250659168	5.390225587	5.215970363	17	20.66833545	3.291207762	3.280024856	3.625412173	0	NA	NA	NA	NA
334	1	93	[93,94)	12	97.33118339	5.275533045	5.397758545	5.236970157	15	20.85123332	3.356278353	3.33461213	3.704681487	0	NA	NA	NA	NA
335	1	94	[94,95)	15	97.59349895	5.300834304	5.406770017	5.258920576	21	21.0355137	3.423617547	3.391014155	3.786202195	0	NA	NA	NA	NA
336	1	95	[95,96)	19	97.85408523	5.326580506	5.417400864	5.281901815	21	21.22121767	3.493291299	3.449308586	3.870011094	0	NA	NA	NA	NA
337	1	96	[96,97)	18	98.11304251	5.352789212	5.429791949	5.305994073	20	21.40838629	3.565365565	3.509573077	3.95614498	0	NA	NA	NA	NA
338	1	97	[97,98)	31	98.37047108	5.379477983	5.444084133	5.331277544	34	21.59706063	3.639906297	3.571885281	4.04464065	0	NA	NA	NA	NA
339	1	98	[98,99)	16	98.62647122	5.406664379	5.460418276	5.357832425	16	21.78728176	3.716979453	3.636322852	4.1355349	0	NA	NA	NA	NA
340	1	99	[99,100)	21	98.88114322	5.434365962	5.478935242	5.385738913	23	21.97909075	3.796650986	3.702963444	4.228864528	0	NA	NA	NA	NA
341	1	100	[100,101)	13	99.13458737	5.462600291	5.49977589	5.415077205	16	22.17252867	3.878986852	3.771884711	4.324666328	0	NA	NA	NA	NA
342	1	101	[101,102)	15	99.38690397	5.491384929	5.523081083	5.445927496	22	22.36763658	3.964053005	3.843164307	4.422977099	0	NA	NA	NA	NA
343	1	102	[102,103)	21	99.63819329	5.520737435	5.548991682	5.478369982	23	22.56445555	4.051915401	3.916879884	4.523833636	0	NA	NA	NA	NA
344	1	103	[103,104)	17	99.88855562	5.550672364	5.577636224	5.512477693	17	22.76302666	4.142631868	3.993100811	4.627266967	0	NA	NA	NA	NA
345	1	104	[104,105)	16	100.1380913	5.581160276	5.608962851	5.548218726	18	22.96339096	4.236141285	4.071775146	4.733223692	0	NA	NA	NA	NA
346	1	105	[105,106)	16	100.3869005	5.612138353	5.642782856	5.585481579	16	23.16558952	4.332292299	4.152758927	4.841586361	0	NA	NA	NA	NA
347	1	106	[106,107)	16	100.6350836	5.643542946	5.678904127	5.624152771	16	23.36966342	4.430931309	4.235905901	4.95223593	0	NA	NA	NA	NA
348	1	107	[107,108)	13	100.8827409	5.675310407	5.717134552	5.66411882	12	23.57565372	4.531904716	4.321069815	5.065053356	0	NA	NA	NA	NA
349	1	108	[108,109)	22	101.1299726	5.70737709	5.75728202	5.705266243	22	23.78360149	4.635058919	4.408104417	5.179919596	0	NA	NA	NA	NA
350	1	109	[109,110)	23	101.3768791	5.739679345	5.799154418	5.747481558	22	23.9935478	4.74024032	4.496863453	5.296715606	0	NA	NA	NA	NA
351	1	110	[110,111)	14	101.6235606	5.772153524	5.842559636	5.790651284	15	24.20553372	4.847295318	4.587200671	5.415322343	0	NA	NA	NA	NA
352	1	111	[111,112)	16	101.8701174	5.804735981	5.88730556	5.834661939	20	24.41960031	4.956070314	4.678969819	5.535620764	0	NA	NA	NA	NA
353	1	112	[112,113)	21	102.1166498	5.837363066	5.93320008	5.87940004	24	24.63578864	5.066411707	4.772024643	5.657491824	0	NA	NA	NA	NA
354	1	113	[113,114)	13	102.3632581	5.869971132	5.980051083	5.924752105	14	24.85413978	5.178165898	4.86621889	5.780816482	0	NA	NA	NA	NA
355	1	114	[114,115)	18	102.6100426	5.902496532	6.027666457	5.970604653	20	25.0746948	5.291179287	4.961406309	5.905475692	0	NA	NA	NA	NA
356	1	115	[115,116)	15	102.8571036	5.934875616	6.075854091	6.016844201	18	25.29749477	5.405298274	5.057440646	6.031350413	0	NA	NA	NA	NA
357	1	116	[116,117)	13	103.1045413	5.967044737	6.124421873	6.063357268	16	25.52258075	5.520369259	5.154175648	6.1583216	0	NA	NA	NA	NA
358	1	117	[117,118)	17	103.3524367	5.998940246	6.173177691	6.11003037	19	25.74998057	5.636238643	5.251465062	6.28627021	0	NA	NA	NA	NA
359	1	118	[118,119)	23	103.6007778	6.030498497	6.221929434	6.156750027	22	25.97965873	5.752752826	5.349162637	6.4150772	0	NA	NA	NA	NA
360	1	119	[119,120)	16	103.8495248	6.061655841	6.270484988	6.203402757	18	26.21156078	5.869758208	5.447122118	6.544623527	0	NA	NA	NA	NA
361	1	120	[120,121)	17	104.098638	6.092348631	6.318652243	6.249875076	21	26.44563227	5.987101189	5.545197255	6.674790147	0	NA	NA	NA	NA
362	1	121	[121,122)	17	104.3480777	6.122513217	6.366239087	6.296053503	18	26.68181877	6.104628169	5.643241792	6.805458016	0	NA	NA	NA	NA
363	1	122	[122,123)	22	104.5978042	6.152085952	6.413053408	6.341824557	22	26.92006582	6.222185549	5.741109479	6.936508092	0	NA	NA	NA	NA
364	1	123	[123,124)	15	104.8477778	6.181003189	6.458903094	6.387074755	17	27.16031899	6.339619728	5.838654061	7.06782133	0	NA	NA	NA	NA
365	1	124	[124,125)	11	105.0979587	6.209201279	6.503596033	6.431690615	14	27.40252383	6.456777107	5.935729287	7.199278688	0	NA	NA	NA	NA
366	1	125	[125,126)	8	105.3483072	6.236616574	6.546940113	6.475558655	9	27.64662589	6.573504087	6.032188903	7.330761123	0	NA	NA	NA	NA
367	1	126	[126,127)	18	105.5987836	6.263185426	6.588743223	6.518565392	18	27.89257073	6.689647067	6.127886658	7.46214959	0	NA	NA	NA	NA
368	1	127	[127,128)	12	105.8493482	6.288844188	6.62881325	6.560597346	12	28.14030392	6.805052447	6.222676297	7.593325046	0	NA	NA	NA	NA
369	1	128	[128,129)	12	106.0999612	6.313529211	6.666958084	6.601541034	15	28.38977099	6.919566627	6.316411569	7.724168448	0	NA	NA	NA	NA
370	1	129	[129,130)	11	106.350583	6.337176848	6.702985612	6.641282974	14	28.64091752	7.033036009	6.40894622	7.854560753	0	NA	NA	NA	NA
371	1	130	[130,131)	12	106.6011737	6.35972345	6.736703721	6.679709683	14	28.89368904	7.145306992	6.500133998	7.984382918	0	NA	NA	NA	NA
372	1	131	[131,132)	13	106.8516937	6.381105369	6.767920302	6.716707681	13	29.14803113	7.256225976	6.589828649	8.113515898	0	NA	NA	NA	NA
373	1	132	[132,133)	20	107.1021032	6.401258958	6.79644324	6.752163484	23	29.40388934	7.365639361	6.677883923	8.241840651	0	NA	NA	NA	NA
374	1	133	[133,134)	15	107.3523626	6.420120568	6.822080426	6.785963611	20	29.66120922	7.473393548	6.764153564	8.369238132	0	NA	NA	NA	NA
375	1	134	[134,135)	11	107.6024321	6.437626552	6.844639746	6.81799458	11	29.91993633	7.579334937	6.848491321	8.4955893	0	NA	NA	NA	NA
376	1	135	[135,136)	18	107.8522719	6.453713262	6.86392909	6.848142909	20	30.18001622	7.683309927	6.930750942	8.62077511	0	NA	NA	NA	NA
377	1	136	[136,137)	7	108.1018425	6.468317049	6.879756344	6.876295115	9	30.44139445	7.78516492	7.010786172	8.744676518	0	NA	NA	NA	NA
378	1	137	[137,138)	16	108.3511039	6.481375432	6.891933092	6.902339291	17	30.70401658	7.884748715	7.088452475	8.867176389	0	NA	NA	NA	NA
379	1	138	[138,139)	10	108.6000166	6.492872743	6.900419325	6.926226773	11	30.96782816	7.982006547	7.163674226	8.988234187	0	NA	NA	NA	NA
380	1	139	[139,140)	14	108.8485407	6.502855036	6.905370679	6.947992268	13	31.23277474	8.077010774	7.236466642	9.10791036	0	NA	NA	NA	NA
381	1	140	[140,141)	12	109.0966366	6.511372578	6.906956153	6.967676181	13	31.4988019	8.169842439	7.30685115	9.226272252	0	NA	NA	NA	NA
382	1	141	[141,142)	18	109.3442646	6.518475636	6.905344749	6.985318913	18	31.76585517	8.260582585	7.374849174	9.343387208	0	NA	NA	NA	NA
383	1	142	[142,143)	7	109.5913848	6.524214478	6.900705466	7.000960869	9	32.03388011	8.349312254	7.440482138	9.459322574	0	NA	NA	NA	NA
384	1	143	[143,144)	15	109.8379577	6.528639373	6.893207303	7.014642451	17	32.30282229	8.43611249	7.503771468	9.574145694	0	NA	NA	NA	NA
385	1	144	[144,145)	9	110.0839434	6.531800588	6.883019262	7.026404063	11	32.57262725	8.521064335	7.564738588	9.687923913	0	NA	NA	NA	NA
386	1	145	[145,146)	8	110.3293023	6.53374839	6.870310343	7.036286108	9	32.84324056	8.604248832	7.623404923	9.800724578	0	NA	NA	NA	NA
387	1	146	[146,147)	13	110.5739946	6.534533048	6.855249545	7.04432899	15	33.11460776	8.685747025	7.679791898	9.912615032	0	NA	NA	NA	NA
388	1	147	[147,148)	10	110.8179806	6.534204828	6.838005869	7.050573111	13	33.38667442	8.765639955	7.733920937	10.02366262	0	NA	NA	NA	NA
389	1	148	[148,149)	9	111.0612206	6.532814	6.818748315	7.055058875	9	33.65938609	8.844008665	7.785813466	10.13393469	0	NA	NA	NA	NA
390	1	149	[149,150)	9	111.3036748	6.530410831	6.797645883	7.057826684	11	33.93268832	8.920934199	7.835490908	10.24349858	0	NA	NA	NA	NA
391	1	150	[150,151)	5	111.5453036	6.527045588	6.774867573	7.058916943	5	34.20652668	8.996497599	7.88297469	10.35242165	0	NA	NA	NA	NA
392	1	151	[151,152)	7	111.7860672	6.522768539	6.750582386	7.058370055	7	34.48084672	9.070779909	7.928286235	10.46077123	0	NA	NA	NA	NA
393	1	152	[152,153)	8	112.0259258	6.517629952	6.724959321	7.056226422	8	34.75559398	9.14386217	7.971446969	10.56861466	0	NA	NA	NA	NA
394	1	153	[153,154)	12	112.2648399	6.511680095	6.698167378	7.052526448	12	35.03071404	9.215825426	8.012478316	10.67601931	0	NA	NA	NA	NA
395	1	154	[154,155)	9	112.5027695	6.504969235	6.670375559	7.047310536	9	35.30615245	9.28675072	8.051401701	10.7830525	0	NA	NA	NA	NA
396	1	155	[155,156)	12	112.7396751	6.49754764	6.641752862	7.04061909	13	35.58185475	9.356719094	8.088238549	10.88978159	0	NA	NA	NA	NA
397	1	156	[156,157)	10	112.9755169	6.489465579	6.612468288	7.032492512	13	35.85776652	9.425811591	8.123010285	10.99627392	0	NA	NA	NA	NA
398	1	157	[157,158)	12	113.2102551	6.480773318	6.582690838	7.022971206	13	36.13383329	9.494109254	8.155738333	11.10259684	0	NA	NA	NA	NA
399	1	158	[158,159)	13	113.4438501	6.471521126	6.552589511	7.012095576	14	36.41000064	9.561693127	8.186444118	11.20881768	0	NA	NA	NA	NA
400	1	159	[159,160)	6	113.6762621	6.46175927	6.522333308	6.999906023	8	36.68621411	9.628644251	8.215149065	11.31500381	0	NA	NA	NA	NA
401	1	160	[160,161)	12	113.9074514	6.451538018	6.492091228	6.986442952	13	36.96241926	9.695043669	8.241874598	11.42122255	0	NA	NA	NA	NA
402	1	161	[161,162)	13	114.1373783	6.440907638	6.462032272	6.971746767	16	37.23856164	9.760972425	8.266642144	11.52754126	0	NA	NA	NA	NA
403	1	162	[162,163)	14	114.366003	6.429918398	6.43232544	6.955857869	16	37.51458682	9.826511561	8.289473125	11.63402728	0	NA	NA	NA	NA
404	1	163	[163,164)	10	114.5932859	6.418620564	6.403139732	6.938816662	10	37.79044035	9.89174212	8.310388968	11.74074795	0	NA	NA	NA	NA
405	1	164	[164,165)	13	114.8191872	6.407064406	6.374644148	6.92066355	15	38.06606778	9.956745145	8.329411096	11.84777063	0	NA	NA	NA	NA
406	1	165	[165,166)	5	115.0436671	6.395300191	6.347007689	6.901438936	7	38.34141467	10.02160168	8.346560935	11.95516265	0	NA	NA	NA	NA
407	1	166	[166,167)	11	115.266686	6.383378186	6.320399354	6.881183223	12	38.61642658	10.08639276	8.36185991	12.06299136	0	NA	NA	NA	NA
408	1	167	[167,168)	9	115.4882042	6.37134866	6.294988144	6.859936814	8	38.89104906	10.15119944	8.375329445	12.17132411	0	NA	NA	NA	NA
409	1	168	[168,169)	6	115.7081819	6.35926188	6.270943059	6.837740112	7	39.16522766	10.21610276	8.386990965	12.28022824	0	NA	NA	NA	NA
410	1	169	[169,170)	12	115.9265793	6.347168113	6.248433099	6.814633521	14	39.43890795	10.28118376	8.396865894	12.3897711	0	NA	NA	NA	NA
411	1	170	[170,171)	12	116.1433568	6.335117629	6.227627264	6.790657444	13	39.71203548	10.34652348	8.404975658	12.50002003	0	NA	NA	NA	NA
412	1	171	[171,172)	9	116.3584747	6.323160597	6.208694381	6.7658522	9	39.9845558	10.41220261	8.411341817	12.61104193	0	NA	NA	NA	NA
413	1	172	[172,173)	12	116.5718932	6.311321599	6.191757519	6.740235738	13	40.25641448	10.47820756	8.416021749	12.72278502	0	NA	NA	NA	NA
414	1	173	[173,174)	7	116.7835726	6.299565371	6.17683273	6.713773694	7	40.52755706	10.54430425	8.419156595	12.83492003	0	NA	NA	NA	NA
415	1	174	[174,175)	5	116.9934731	6.287848109	6.163920798	6.686424237	5	40.7979291	10.61022716	8.420899454	12.94707804	0	NA	NA	NA	NA
416	1	175	[175,176)	7	117.2015551	6.276126008	6.153022502	6.658145537	8	41.06747616	10.67571074	8.421403421	13.05889018	0	NA	NA	NA	NA
417	1	176	[176,177)	10	117.4077789	6.264355263	6.144138623	6.628895764	11	41.3361438	10.74048946	8.420821596	13.16998754	0	NA	NA	NA	NA
418	1	177	[177,178)	3	117.6121046	6.252492071	6.137269944	6.598633087	3	41.60387757	10.80429778	8.419307073	13.28000123	0	NA	NA	NA	NA
419	1	178	[178,179)	9	117.8144926	6.240492625	6.132417245	6.567315676	13	41.87062302	10.86687016	8.417012952	13.38856235	0	NA	NA	NA	NA
420	1	179	[179,180)	9	118.0149032	6.228313122	6.129581307	6.534901701	11	42.13632572	10.92794108	8.414092328	13.495302	0	NA	NA	NA	NA
421	1	180	[180,181)	4	118.2132966	6.215909757	6.128762911	6.501349331	4	42.40093121	10.98724498	8.410698299	13.5998513	0	NA	NA	NA	NA
422	1	181	[181,182)	5	118.4096332	6.203238725	6.129962839	6.466616736	5	42.66438505	11.04451633	8.406983962	13.70184134	0	NA	NA	NA	NA
423	1	182	[182,183)	7	118.6038731	6.190256222	6.133181871	6.430662085	9	42.92663281	11.0994896	8.403102415	13.80090324	0	NA	NA	NA	NA
424	1	183	[183,184)	7	118.7959767	6.176918442	6.138420789	6.393443549	9	43.18762003	11.15189925	8.399206754	13.89666809	0	NA	NA	NA	NA
425	1	184	[184,185)	11	118.9859042	6.163181582	6.145680373	6.354919297	12	43.44729227	11.20147974	8.395450077	13.98876699	0	NA	NA	NA	NA
426	1	185	[185,186)	3	119.173616	6.149001836	6.154961406	6.315047497	4	43.70559509	11.24796553	8.39198548	14.07683107	0	NA	NA	NA	NA
427	1	186	[186,187)	4	119.3590722	6.134335401	6.166264668	6.273786321	5	43.96247404	11.2910911	8.388966061	14.16049141	0	NA	NA	NA	NA
428	1	187	[187,188)	9	119.5422332	6.119138471	6.17959094	6.231093938	9	44.21787468	11.33059089	8.386544918	14.23937912	0	NA	NA	NA	NA
429	1	188	[188,189)	8	119.7230593	6.103367241	6.194941003	6.186928517	9	44.47174257	11.36619938	8.384875146	14.31312531	0	NA	NA	NA	NA
430	1	189	[189,190)	3	119.9015107	6.086977908	6.212315639	6.141248228	6	44.72402325	11.39765103	8.384109844	14.38136109	0	NA	NA	NA	NA
431	1	190	[190,191)	9	120.0775476	6.069926666	6.231715628	6.094011241	12	44.9746623	11.42468029	8.384402108	14.44371755	0	NA	NA	NA	NA
432	1	191	[191,192)	11	120.2511305	6.05216971	6.253141752	6.045175725	12	45.22360525	11.44702164	8.385905036	14.4998258	0	NA	NA	NA	NA
433	1	192	[192,193)	6	120.4222195	6.033663237	6.276594792	5.994699849	6	45.47079767	11.46440954	8.388771725	14.54931695	0	NA	NA	NA	NA
434	1	193	[193,194)	6	120.590775	6.014363441	6.302075528	5.942541785	7	45.71618512	11.47657844	8.393155271	14.5918221	0	NA	NA	NA	NA
435	1	194	[194,195)	4	120.7567572	5.994226519	6.329584743	5.8886597	6	45.95971314	11.48326282	8.399208773	14.62697235	0	NA	NA	NA	NA
436	1	195	[195,196)	4	120.9201263	5.973208664	6.359123218	5.833011765	5	46.20132731	11.48419713	8.407085326	14.65439882	0	NA	NA	NA	NA
437	1	196	[196,197)	8	121.0808428	5.951266073	6.390691732	5.77555615	10	46.44097316	11.47911585	8.41693803	14.67373259	0	NA	NA	NA	NA
438	1	197	[197,198)	5	121.2388667	5.92835494	6.424291068	5.716251024	6	46.67859626	11.46775342	8.428919979	14.68460479	0	NA	NA	NA	NA
439	1	198	[198,199)	9	121.3941585	5.904431462	6.459922007	5.655054556	10	46.91414216	11.44984432	8.443184273	14.68664651	0	NA	NA	NA	NA
440	1	199	[199,200)	9	121.5466784	5.879451834	6.497585329	5.591924917	9	47.14755642	11.425123	8.459884007	14.67948886	0	NA	NA	NA	NA
441	1	200	[200,201)	3	121.6963866	5.85337225	6.537281816	5.526820275	3	47.3787846	11.39332394	8.479172279	14.66276294	0	NA	NA	NA	NA
442	1	201	[201,202)	6	121.8432435	5.826148907	6.57901225	5.459698802	9	47.60777225	11.35418159	8.501202186	14.63609985	0	NA	NA	NA	NA
443	1	202	[202,203)	7	121.9872093	5.797738	6.62277741	5.390518665	11	47.83446492	11.30743042	8.526126825	14.59913071	0	NA	NA	NA	NA
444	1	203	[203,204)	3	122.1282443	5.768095723	6.668578079	5.319238035	4	48.05880818	11.25280489	8.554099294	14.55148661	0	NA	NA	NA	NA
445	1	204	[204,205)	4	122.2663088	5.737178273	6.716415037	5.245815082	7	48.28074758	11.19003946	8.58527269	14.49279867	0	NA	NA	NA	NA
446	1	205	[205,206)	3	122.4013631	5.704941845	6.766289065	5.170207975	5	48.50022867	11.11886859	8.619800109	14.42269798	0	NA	NA	NA	NA
447	1	206	[206,207)	5	122.5333674	5.671352526	6.818113853	5.092369287	7	48.71719701	11.03923435	8.657798023	14.34107932	0	NA	NA	NA	NA
448	1	207	[207,208)	5	122.662282	5.636419424	6.871424343	5.012227247	8	48.93159815	10.95198152	8.699223622	14.24898419	0	NA	NA	NA	NA
449	1	208	[208,209)	7	122.7880671	5.600163339	6.925652545	4.929703472	8	49.14337766	10.85820025	8.743990811	14.14776568	0	NA	NA	NA	NA
450	1	209	[209,210)	6	122.9106832	5.562605069	6.980230466	4.844719576	7	49.35248108	10.7589807	8.792013492	14.03877691	0	NA	NA	NA	NA
451	1	210	[210,211)	4	123.0300904	5.523765415	7.034590114	4.757197174	4	49.55885398	10.65541301	8.843205567	13.92337101	0	NA	NA	NA	NA
452	1	211	[211,212)	4	123.1462489	5.483665175	7.088163497	4.667057881	7	49.76244191	10.54858733	8.897480938	13.80290109	0	NA	NA	NA	NA
453	1	212	[212,213)	5	123.2591192	5.44232515	7.140382622	4.574223313	8	49.96319042	10.43959382	8.954753509	13.67872027	0	NA	NA	NA	NA
454	1	213	[213,214)	4	123.3686615	5.399766138	7.190679499	4.478615085	4	50.16104508	10.32952262	9.014937182	13.55218167	0	NA	NA	NA	NA
455	1	214	[214,215)	3	123.474836	5.35600894	7.238486133	4.38015481	5	50.35595143	10.21946388	9.077945859	13.42463841	0	NA	NA	NA	NA
456	1	215	[215,216)	5	123.577603	5.311074354	7.283234533	4.278764106	7	50.54785503	10.11050776	9.143693443	13.29744361	0	NA	NA	NA	NA
457	1	216	[216,217)	6	123.6769228	5.26498318	7.324356707	4.174364586	6	50.73670144	10.0037444	9.212093836	13.17195038	0	NA	NA	NA	NA
458	1	217	[217,218)	4	123.7727557	5.217756218	7.361284663	4.066877866	5	50.92243622	9.900263947	9.283060941	13.04951185	0	NA	NA	NA	NA
459	1	218	[218,219)	3	123.865062	5.169414267	7.393450408	3.95622556	6	51.10500492	9.801156562	9.356508661	12.93148113	0	NA	NA	NA	NA
460	1	219	[219,220)	6	123.9538018	5.119978127	7.42028595	3.842329285	6	51.28435309	9.70751239	9.432350898	12.81921135	0	NA	NA	NA	NA
461	1	220	[220,221)	4	124.0389356	5.069468597	7.441223297	3.725110654	5	51.46042629	9.62042158	9.510501554	12.71405561	0	NA	NA	NA	NA
462	1	221	[221,222)	4	124.1204236	5.017906476	7.455694456	3.604491283	7	51.63317009	9.540974283	9.590874533	12.61736704	0	NA	NA	NA	NA
463	1	222	[222,223)	0	124.198226	4.965312564	7.463131436	3.480392787	0	51.80253002	9.470260649	9.673383736	12.53049877	0	NA	NA	NA	NA
464	1	223	[223,224)	3	124.2723032	4.911707661	7.462966244	3.352736781	5	51.96845166	9.409370827	9.757943066	12.45480389	0	NA	NA	NA	NA
465	1	224	[224,225)	6	124.3426154	4.857112566	7.454630888	3.22144488	8	52.13088055	9.359394968	9.844466426	12.39163555	0	NA	NA	NA	NA
466	1	225	[225,226)	2	124.4091228	4.801548078	7.437557376	3.0864387	3	52.28976225	9.321423221	9.932867718	12.34234685	0	NA	NA	NA	NA
467	1	226	[226,227)	5	124.4717859	4.745034997	7.411177715	2.947639854	4	52.44504232	9.296545737	10.02306084	12.30829091	0	NA	NA	NA	NA
468	1	227	[227,228)	6	124.5305648	4.687594122	7.374923913	2.804969959	6	52.59666632	9.285852665	10.11495971	12.29082085	0	NA	NA	NA	NA
469	1	228	[228,229)	2	124.5854198	4.629246253	7.328227979	2.658350629	2	52.74457979	9.290434155	10.20847821	12.29128979	0	NA	NA	NA	NA
470	1	229	[229,230)	3	124.6363112	4.57001219	7.270521919	2.507703479	4	52.8887283	9.311380358	10.30353026	12.31105085	0	NA	NA	NA	NA
471	1	230	[230,231)	0	124.6831992	4.509912731	7.201237742	2.352950125	0	53.02905739	9.349781423	10.40002975	12.35145715	0	NA	NA	NA	NA
472	1	231	[231,232)	3	124.7260443	4.448968677	7.119807455	2.194012181	3	53.16551264	9.4067275	10.49789059	12.41386181	0	NA	NA	NA	NA
473	1	232	[232,233)	2	124.7648065	4.387200826	7.025663066	2.030811263	3	53.29803958	9.483308739	10.59702668	12.49961794	0	NA	NA	NA	NA
474	1	233	[233,234)	1	124.7994463	4.324629978	6.918236583	1.863268985	1	53.42658379	9.580615291	10.69735192	12.61007866	0	NA	NA	NA	NA
475	1	234	[234,235)	3	124.8299455	4.261276934	6.796960014	1.691306963	3	53.55111271	9.699737304	10.79878021	12.7465971	0	NA	NA	NA	NA
476	1	235	[235,236)	4	124.8563574	4.197162491	6.661265366	1.514846812	4	53.67166606	9.841764929	10.90122546	12.91052636	0	NA	NA	NA	NA
477	1	236	[236,237)	2	124.8787502	4.13230745	6.510584647	1.333810146	3	53.78829844	10.00778832	11.00460158	13.10321958	0	NA	NA	NA	NA
478	1	237	[237,238)	0	124.897192	4.06673261	6.344349866	1.148118581	1	53.90106446	10.19889761	11.10882245	13.32602986	0	NA	NA	NA	NA
479	1	238	[238,239)	2	124.9117508	4.000458771	6.161993029	0.957693732	2	54.01001873	10.41618298	11.21380199	13.58031033	0	NA	NA	NA	NA
480	1	239	[239,240)	0	124.9224946	3.933506732	5.962946144	0.762457214	1	54.11521587	10.66073455	11.3194541	13.86741411	0	NA	NA	NA	NA
