# Supplementary material for: Growth in achondroplasia including stature, weight, weight-for-height and head circumference from CLARITY: achondroplasia natural history study—a multi-center retrospective cohort study of achondroplasia in the US
Source: Orphanet J Rare Dis. 2021 Dec 23;16:522. doi: 10.1186/s13023-021-02141-4 (PMC8697459; doi:10.1186/s13023-021-02141-4)
Supplement: Supplementary file 4 — Additional file 4: Table S3. Comparison of anthropometry data from achondroplasia populations in this CLARITY study and from Argentina (del Pino), Australia (Tofts) and Europe (Merker). [file 13023_2021_2141_MOESM4_ESM.xlsx]

## Sheet: Sheet1
Supplemental Table 3: Comparison of anthropometry data from achondroplasia populations in this CLARITY study and from Argentina (del Pino), Australia (Tofts) and Europe (Merker)
Height, cm
Female
Years	Clarity_median	Clarity_mean	Argentina (1)	Argentina (2)	Australia	Europe
5	85	87	86		87	85
10	105	104.1	104		106	105
15	119	118.2	116		120	121
18	120	123.7	120		125	124
20	122					124
Male
5	86	87.7	88		87	87
10	106	105.9	106		108	106
15	124	121.4	124		125	123
18	127	129	128		134	131
20	130					132
Weight, kg
Female
5	14	15.3	15		16	15
10	26	26.4	24		26	24
15	43	42.4	36		38	40
17	47	48.3	41		42	44
18	48	50.7
20						48
Male
5	15	15.7	15		15	16
10	24	27	26		24	25
15	42	42.3	37		34	42
17	47	48.4	42		38	48
18	49	51.1			41
20						49
Total population (n)		n = 1,341	n = 228	n = 23	n = 138	n = 450
Subjects with final adult height (n)		n = 277	n <54 (n at 15 years; last reported)	n = 23	not reported	n = 33
Final adult height, cm		M: 129.9 F: 122.4	M:128.3 F:119.9	M:129.2 F:118.7	M:134 F:125	M:132 F:124
CLARITY: Hoover-Fong (2021) this publication
Argentina (1): del Pino (2011) Eur J Pediatr 14
Argentina (2): del Pino (2018) J Pediatr Endocrinol Metab 13
Australia: Tofts (2017) AJMG 10
Europe: Merker (2018) AJMG 8
Ismail (2019) J Clin Diag Res 15 not included in table as data from birth through 8 years only
Harada (2017) Eur J Pediatr 17 not included in table as all subjects treated with growth hormone ±limb lengthening, ± gonadal suppression. However, the Harada et al population is compared to Tachibana (1997) J Pediatric Practice 16 with final male height reported as 130.4 cm and that for females of 124.0 cm (n not reported)
NB: Values represented for Argentina, Australia and European achondroplasia cohorts in this table are a visual estimate from the published curves
